# Supplementary material for: Digital Storytelling for People With Cognitive Impairment Using Available Mobile Apps: Systematic Search in App Stores and Content Analysis
Source: JMIR Aging. 2024 Oct 24;7:e64525. doi: 10.2196/64525 (PMC11544346; doi:10.2196/64525)
Supplement: Multimedia Appendix 1 [file aging_v7i1e64525_app1.xlsx]

## Sheet: 英文
App Name	Description	Country	Platform	Developer	Rating	Comments	Pricing	Number of Comments	Main Features	Interaction Logic	Capture Memory	Save	Reminiscence	Share	Advantages	Disadvantages	Color	Snapshot
Story Dice - Story Telling	Game with 40 dice, 240 images, unlimited stories. Mix categories like mystery or Star Wars.	Netherlands	Both iOS and Android	Rene Zuidhof	iOS: 4.6 / Android: 4.5	Appreciated for its story ideas using dice. Issues reported with non-skippable ads.	Free	iOS: 8, Android: 0	- Choose number of dice to role (1-10) - Mix categories of dice - Over 200 dice images! - Change background - Shake device to role the dice	shake the phone to roll the dice, slide the button to change the setting	/	/	/	cannot share through phone	inspire users' creativity	lack of records	dark green
Grand Storyteller	Create and share multimedia stories, convert stories into videos.	USA	iOS	VarIT Inc	No score provided	No comments available.	Free	N/A	recording new stories by audio, uploading photos and videos, editing text, making users' own story book	click to upload photos and videos, type in text, record audio/ drag the photo, video, text to change the position	By recording video, photo, and audio	able to storage stories	review stories made by users themselves	export videos and share with others	contains different kind of information forms	cannot delete stories/ easy to crash	Bone Beige
Memoirs of Life	Record daily life with documents, labels, and stickers. Add and edit photos.	China	Android	Weihai Mohist Network Culture Studio	4	No specific comments available.	Free with membership	N/A	Categorized memory book including relationship, education, career, and sparetime	click the '+' and type in text to add new stories, upload photos and videos to the story book	/	able to storage stories	stories can be managed through 'personal center'/ review memories through 'my memory book'	Your own news is displayed in the memoir square, and you can see other people's news in the memoir square.	There is a clear classification of memories	The interaction process is not in line with past habits and requires a little learning cost	yellow
Spicy Memories	AI selects and crops photos, sets time ranges, shares photos as wallpapers or collages.	China	iOS	Polarr, Inc.	4.6	Mixed feelings about AI features; some appreciate rediscovering old photos, others dislike new version’s usability.	Free	245	Use artificial intelligence technology to select and crop photos uploaded by users. Guide users to pay attention to details that they have not noticed before.	After clicking on the photo sorting mode, the system automatically filters the photos in the user’s album and automatically creates a collage for the user. Users can also choose to import photos from their albums by themselves	/	able to storage stories	View memories in the form of dynamic wallpapers or collages	no share button	Artificial intelligence automatically generates layout	only contains one type iof memory form(photo)	black and white
PWI Storyteller	Share stories with non-profits to help them tell their stories more effectively.	USA	iOS	Project World Impact, LLC	No score provided	No comments available.	Free	N/A	Let users choose which public welfare organization or public welfare theme they want to share their stories with	The system provides options for users to click and select, after selecting the theme, the system provides questions. Users can record or take photos based on the questions, and then upload them after explaining and answering the questions in text.	When answering questions, users can take temporary photos	able to storage stories	reviewing memories under different tags	twitter, facebook, instagram	There are specific questions to guide users to answer and record	Can’t find the review record	black and white
Brief Memories of Photos	"Simple Photo" app groups photos with labels for easy retrieval.	China	iOS	Ware Limited	3.6	Useful for tagging and organizing photos; considered highly effective and user-friendly.	Free	5	Use tags to classify memories of users’ photos	Click to upload photos, add tags, and use tags to organize users	cannot take photos through the app	storaged memories under the tags created by users	reviewing memories under the tags users edited and organized	messages, e-mail	Guidelines of usage tips are available to teach users how to use it, memory classification is concise and intuitive	Only can view one’s own memories alone, there is no form of sharing like a sharing session, the return button is not obvious	black and white
FamilySearch	Preserve and share family memories, create digital scrapbooks, capture important moments, identify relatives in photos, sync across devices.	USA	Both iOS and Android	FamilySearch International	iOS: 4.9 / Android: 5.0	Positive reviews for storing and sharing family memories, integration with Google Photos, and adding historical content to family trees.	Free	iOS: 234, Android: 47.4K	Search; Memories (adding files, writing stories, recording, adding photos, editing labels, leaving messages); Album; Literature; Recently deleted; Family tree; Settings; help	Click the plus sign-write the story-add the image-enter the title-choose public/private-enter the story content-save the story; Click the plus sign-Recording-Select a provided topic-Start recording-Pause-Finish-Edit title-Save.	File/text/voice/picture/video	Stored memories are presented directly on the homepage and can be classified as memory albums.	Click "add" on the home page to recall, edit the memories with words/sounds, and add titles, contents, labels,	Memories can be shared	Simple interface and comprehensive functions; Heuristic problems in recording input; You can set up a family joint linkage account to view common memories.	The function level is deep, and some functions cannot be found quickly in a short time; Small font size and light color.	white and green
Reminisce	Trivia game on American pop culture with categories like TV shows, movies, sports, history, and commercials.	China	Android	Bùi Xuân Hào	N/A	No comments provided.	Free	N/A	Home page (introduction to usage); Information (finding activities, establishing activities); Memory; set up	Click tab to recall-slide to view topics and questions.	/	/	Look at the theme and the questions that guide the memory and carry out independent memory.	/	There are guiding questions about the theme of memory; Provides a platform for offline social chat with people nearby.	You can't upload photos and words yourself, low freedom.	orange
Memorize: Diaries, Memories, Notes, Ideas, Timelines, Categories	Diary app for recording memories, thoughts, events. Features include adding photos, voice notes, PIN/fingerprint security, multiple themes, and backup/restore.	Unknown	Android	Fair Apps Mobile	3.8	Favorable reviews for diary and note-taking features. Suggestions for improvements refer to data backup, synchronization, and UI design. Complaints about pricing.	100K+	3892	Memories; Phonetic notes; Photos; Calendar; Location; Mood; Label; classify	Memories-click "+" -add memories.	Take pictures, choose photos, draw pictures, and take notes by voice.	able to storage stories	Users can use signature boards, labels, categories, moods, etc. to add photos and words for memories. The location and weather are automatically appended to the memory. Tags and categories can be used to organize memories effectively.	Whatsapp, Facebook, Twitter, SMS and email	You can display the places involved in the memory on the map; You can add categories and moods	No recollection based on a specific theme; The total memory set belongs to the same level as other audio and photo sets.	blue and white
